# Supplementary material for: Massilia varians P2-4 Supplementation Enhances Immunity, Antioxidant Capability, Intestinal Microbiota Diversity, and Disease Resistance Against Pseudomonas aeruginosa Infection in Chinese Mitten Crab Eriocheir sinensis
Source: Biology (Basel). 2026 Jun 10;15(12):908. doi: 10.3390/biology15120908 (PMC13295881; doi:10.3390/biology15120908)
Supplement: Supplementary file 1 [file biology-15-00908-s001.zip]

Archive with 1 entries (1 files):
- biology-4322120-supplementary.pdf
